# Supplementary material for: Digital Competencies for Pediatric Nurse Leaders to Sustain Patient- and Family-Centered Care: An Interpretative Phenomenological Analysis
Source: Healthcare (Basel). 2026 May 11;14(10):1303. doi: 10.3390/healthcare14101303 (PMC13205459; doi:10.3390/healthcare14101303)
Supplement: Supplementary file 1 [file healthcare-14-01303-s001.zip]

Archive with 2 entries (2 files):
- healthcare-4161289-supplementary 1.pdf
- healthcare-4161289-supplementary 2.pdf
